# Supplementary material for: Entry of spores into intestinal epithelial cells contributes to recurrence of Clostridioides difficile infection
Source: Nat Commun. 2021 Feb 18;12:1140. doi: 10.1038/s41467-021-21355-5 (PMC7893008; doi:10.1038/s41467-021-21355-5)
Supplement: Supplementary file 7 — Source data [file 41467_2021_21355_MOESM7_ESM.xlsx]

## Sheet: 1c
Figure 1c
	Ileum	Colon		Mann Whitney test
	355.28	513.423		P value	0.4452
	348.19	544.145		Exact or approximate P value?	Exact
	661.719	419.187		P value summary	ns
	458.87	407.075		Significantly different (P < 0.05)?	No
	220.179	560.688		One- or two-tailed P value?	Two-tailed
	280.64	271.384		Sum of ranks in column A,B	48 , 43
	423.816			Mann-Whitney U	15
				Difference between medians
				Median of column A	466.3, n=6
				Median of column B	355.3, n=7
				Difference: Actual	-111
				Difference: Hodges-Lehmann	-78.14

## Sheet: 1d
Figure 1d
Colon		Ileum			Mann Whitney test
mice 1	10.516	mice 1	64.355		P value	<0.0001
	3.668		63.372		Exact or approximate P value?	Exact
	11.79		61.045		P value summary	****
	12.535		105.499		Significantly different (P < 0.05)?	Yes
	11.813		113.134		One- or two-tailed P value?	Two-tailed
	9.691		116.654		Sum of ranks in column A,B	1664 , 143866
mice 2	2.145		109.232		Mann-Whitney U	844
	11.697		122.915
	12.059		126.944		Difference between medians
	12.38		95.368		Median of column A	8.151, n=40
	5.568		97.43		Median of column B	71.41, n=499
	17.21		128.192		Difference: Actual	63.26
	3.059		131.611		Difference: Hodges-Lehmann	62.99
	1.447		135.723
	18.49		135.341
	5.73		127.431
	2.934		130.249
	22.434		135.829
	2.157		140.754
	0		126.196
	0.000161		129.489
	6.61		127.282
	13.353		130.061
	10.13		134.357
	12.557		131.393
	19.631		136.689
	0		140.264
	0.000362		154.936
	0.000508		152.946
	4.866		138.609
	0.000381		145.444
	1.809		142.294
	5.949		145.398
	0.000866		149.79
	15.435		164.421
	20.161		158.158
	25.805		174.895
	15.195		80.999
	12.784		87.092
	6.279		88.652
			93.46
			88.004
			89.552
			91.534
			91.534
			82.988
			103.703
			109.041
			120.098
			120.534
			120.332
			117.861
			116.84
			119.858
			128.881
			131.393
			133.872
			132.619
			143.647
			29.234
			38.885
			65.909
			160.463
			108.404
			39.15
			73.506
			78.416
			39.756
			61.931
			40.689
			8.89
			16.241
			11.165
			20.587
			35.744
			35.957
			75.936
			115.074
			119.54
			75.792
			86.418
			73.058
			54.058
			25.586
			42.539
			14.929
			20.955
			26.01
			51.233
			59.444
			61.1
			60.669
			68.437
			70.303
			68.387
			69.311
			73.938
			82.736
			85.507
			86.431
			95.269
			97.577
			99.906
			75.311
			79.475
			74.85
			86.862
			93.335
			88.278
			86.401
			82.724
			83.177
			85.949
			103.994
			103.059
			103.495
			86.961
			91.973
			93.811
			100.961
			101.852
			38.435
			102.946
			106.208
			55.85
			101.786
			54.39
			86.379
			96.032
			103.936
			22.86
			0.040826
			50.901
			10.259
			12.093
			17.835
			54.278
			71.413
			68.508
			73.534
			14.387
			6.792
			51.14
			58.203
		mice 2	78.72
			65.152
			42.14
			53.737
			83.848
			59.573
			85.447
			31.941
			44.271
			36.437
			24.821
			29.121
			45.03
			24.614
			33.448
			27.463
			46.673
			17.581
			15.793
			21.823
			12.878
			15.369
			17.63
			28.996
			17.642
			17.678
			16.324
			18.06
			29.528
			17.521
			15.793
			12.423
			69.351
			66.492
			70.097
			44.343
			96.959
			86.745
			85.447
			90.141
			103.762
			82.585
			104.766
			81.684
			79.104
			43.337
			68.759
			82.205
			64.073
			55.536
			64.853
			62.862
			61.544
			58.143
			27.16
			35.164
			25.12
			22.937
			28.145
			57.004
			59.187
			40.612
			73.984
			13.808
			23.616
			19.442
			20.816
			22.265
			19.637
			6.55
			7.468
			24.41
			21.58
			32.808
			29.129
			33.255
			28.998
			30.079
			27.068
			20.318
			7.626
			4.833
			6.214
			12.693
			27.147
			14.904
			20.446
			26.561
			29.071
			27.832
			32.633
			35.184
			38.223
			54.974
			41.107
			25.405
			25.386
			15.438
			16.813
			32.184
			28.172
			26.855
			4.367
			2.183
			12.504
			9.885
			4.979
			7.041
			6.252
			16.584
			13.808
			18.958
			25.629
			32.457
			42.206
			41.569
			55.272
			51.091
			51.091
			61.451
			61.482
			49.729
			42.811
			35.319
			43.518
			32.479
			22.361
			22.951
			24.517
			16.411
			10.264
			23.075
			26.099
			37.064
			37.947
			28.121
			65.275
			49.44
			46.134
			28.419
			22.358
			37.947
			40.512
			27.994
			131.438
			131.374
			125.641
			115.694
			109.931
			110.652
			105.706
			101.523
			98.572
			65.099
			58.538
			55.751
			48.728
			50.095
			43.753
			40.844
			40.788
			39.422
			40.285
			43.753
			55.843
			47.161
			39.999
			37.119
			35.72
			32.867
			23.556
			24.312
			24.27
			20
			21.427
			17.265
			14.99
			14.99
			16.664
			11.51
			10.731
			7.138
			2.855
			3.569
			61.971
			92.931
			80.864
			63.075
			66.573
			57.266
			46.596
			45.332
			47.376
			46.748
			51.795
			60.304
			47.548
			10.873
			14.716
			6.581
			52.828
			47.112
			40.713
			17.903
			20.75
			29.345
			50.686
			44.263
			48.545
			60.679
			75.665
			79.951
			77.807
			81.388
			130.356
			130.959
			92.549
			80.485
			124.797
			126.947
			132.686
			137.707
			139.857
			144.879
			150.622
			175.002
			180.739
			184.898
			187.198
			192.936
			181.456
			186.481
			187.198
			192.217
			182.178
			177.87
			181.461
			175.002
			181.299
			184.325
			181.461
			173.567
			177.87
			175.723
			172.133
			164.959
			158.519
			159.228
			156.354
			150.622
			150.615
			154.925
			147.031
			143.909
			147.809
			146.319
			139.873
			139.858
			140.574
			134.844
			134.838
			129.106
			126.232
			121.928
			70.291
			10.067
			86.783
			80.331
			70.32
			63.119
			32.781
			43.325
			140.327
			141.647
			138.02
			118.051
			127.402
			123.829
			116.827
			107.479
			108.119
			94.653
			91.562
			61.785
			58.513
			71.815
			64.617
			52.361
			45.053
			34.02
			56.29
			73.036
			80.129
			52.041
			78.818
			71.711
			7.384
			33.186
			47.342
			56.678
			69.584
			119.057
			119.783
			125.514
			120.609
			123.363
			130.551
			133.409
			134.136
			139.864
			144.964
			137.707
			138.43
			144.16
			123.379
			130.06
			142.727
			146.319
			153.485
			155.642
			163.531
			157.071
			159.221
			158.511
			149.18
			154.203
			156.359
			165.701
			173.262
			171.736
			171.416
			176.436
			170.004
			165.683
			172.155
			178.588
			195.082
			185.76
			186.488
			186.481
			178.435
			172.185
			139.23
			122.002
			127.714
			124.484
			138.736
			140.795
			118.051
			115.478
			93.417
			105.193
			106.218
			94.743
			127.398

## Sheet: 1e
Figure 1e
	Colon	Ileum		Mann Whitney test
	5.31738	8.27148		P value	>0.9999
	5.02197	1.57552		Exact or approximate P value?	Exact
	13.5889	4.13574		P value summary	ns
	0	7.08984		Significantly different (P < 0.05)?	No
	2.06787	0		One- or two-tailed P value?	Two-tailed
	1.57552	2.65869		Sum of ranks in column A,B	42 , 49
		2.36328		Mann-Whitney U	21
				Difference between medians
				Median of column A	3.545, n=6
				Median of column B	2.659, n=7
				Difference: Actual	-0.8862
				Difference: Hodges-Lehmann	0

## Sheet: 1f
Figure 1f
	Colon	Ileum		Mann Whitney test
	15.365	12.513		P value	<0.0001
	18.043	49.614		Exact or approximate P value?	Exact
	10.962	47.378		P value summary	****
	9.676	18.481		Significantly different (P < 0.05)?	Yes
	11.494	43.409		One- or two-tailed P value?	Two-tailed
	10.116	36.598		Sum of ranks in column A,B	2812 , 2753
	11.713	53.033		Mann-Whitney U	256
	14.865	21.023
	19.723	21.03		Difference between medians
	19.611	20.954		Median of column A	15.85, n=71
	20.7	66.396		Median of column B	36.56, n=34
	22.275	59.453		Difference: Actual	20.71
	21.04	60.516		Difference: Hodges-Lehmann	19.03
	19.752	28.804
	20.575	37.47
	16.95	25.167
	15.853	29.861
	15.129	24.106
	18.551	11.364
	14.914	45.808
	13.684	50.924
	16.081	43.036
	14.469	38.997
	24.729	61.163
	21.495	20.954
	22.722	41.481
	22.915	36.528
	23.302	46.054
	23.172	31.675
	10.172	24.583
	9.775	24.399
	17.487	15.661
	17.572	63.296
	13.264	31.558
	9.319
	9.849
	12.969
	12.255
	26.652
	23.389
	23.607
	8.875
	9.444
	9.845
	9.06
	10.855
	15.48
	14.185
	13.532
	14.602
	23.165
	24.753
	25.111
	13.684
	24.775
	13.684
	14.666
	13.874
	22.989
	13.897
	17.807
	17.948
	17.17
	16.081
	15.919
	17.107
	11.065
	25.608
	11.05
	10.263
	17.934

## Sheet: 2i
Figure 2i
		FBS -			FBS +				Caco2 2 days			Caco-2 8 days			T84			Vero			HT29
	Caco-2 2 days	0.3	0	0	5.6	5.6	5.5		Paired t test			Paired t test			Paired t test			Paired t test			Paired t test
	Caco-2 8 days	2.3	2.5	1.6	6.3	5.4	5.5		P value	0.0003		P value	0.0094		P value	0.0044		P value	0.0056		P value	0.0039
	T84	0.6	1.4	1.2	10.6	13.4	11		P value summary	***		P value summary	**		P value summary	**		P value summary	**		P value summary	**
	Vero	2.4	2.5	2	12.4	10.2	11		Significantly different (P < 0.05)?	Yes		Significantly different (P < 0.05)?	Yes		Significantly different (P < 0.05)?	Yes		Significantly different (P < 0.05)?	Yes		Significantly different (P < 0.05)?	Yes
	HT29	0.2	0.9	0	1.4	1.9	1		One- or two-tailed P value?	Two-tailed		One- or two-tailed P value?	Two-tailed		One- or two-tailed P value?	Two-tailed		One- or two-tailed P value?	Two-tailed		One- or two-tailed P value?	Two-tailed
									t, df	t=61.99, df=2		t, df	t=10.25, df=2		t, df	t=15.09, df=2		t, df	t=13.37, df=2		t, df	t=16.00, df=2
									Number of pairs	3		Number of pairs	3		Number of pairs	3		Number of pairs	3		Number of pairs	3
									How big is the difference?			How big is the difference?			How big is the difference?			How big is the difference?			How big is the difference?
									Mean of differences (B - A)	5.467		Mean of differences (B - A)	3.6		Mean of differences (B - A)	10.6		Mean of differences (B - A)	8.9		Mean of differences (B - A)	1.067
									SD of differences	0.1528		SD of differences	0.6083		SD of differences	1.217		SD of differences	1.153		SD of differences	0.1155
									SEM of differences	0.08819		SEM of differences	0.3512		SEM of differences	0.7024		SEM of differences	0.6658		SEM of differences	0.06667
									95% confidence interval	5.087 to 5.846		95% confidence interval	2.089 to 5.111		95% confidence interval	7.578 to 13.62		95% confidence interval	6.035 to 11.76		95% confidence interval	0.7798 to 1.354
									R squared (partial eta squared)	0.9995		R squared (partial eta squared)	0.9813		R squared (partial eta squared)	0.9913		R squared (partial eta squared)	0.9889		R squared (partial eta squared)	0.9922
									How effective was the pairing?			How effective was the pairing?			How effective was the pairing?			How effective was the pairing?			How effective was the pairing?
									Correlation coefficient (r)	0.5		Correlation coefficient (r)	0.2073		Correlation coefficient (r)	0.7825		Correlation coefficient (r)	-0.03394		Correlation coefficient (r)	0.9698
									P value (one tailed)	0.3333		P value (one tailed)	0.4335		P value (one tailed)	0.214		P value (one tailed)	0.4892		P value (one tailed)	0.0784
									P value summary	ns		P value summary	ns		P value summary	ns		P value summary	ns		P value summary	ns
									Was the pairing significantly effective?	No		Was the pairing significantly effective?	No		Was the pairing significantly effective?	No		Was the pairing significantly effective?	No		Was the pairing significantly effective?	No

## Sheet: 2j
Figure 2i
		FBS -			FBS +				Caco2 2 days			Caco-2 8 days			T84			Vero			HT29
	Caco-2 2 days	0	0.7	0.2	4.5	5.8	5		Unpaired t test			Unpaired t test			Unpaired t test			P value	0.0632		P value	0.0844
	Caco-2 8 days	4	1.8	3.9	5.9	4.5	5.4		P value	0.0004		P value	0.0696		P value	0.0001		P value summary	ns		P value summary	ns
	T84	1	1.2	0.5	17.1	14.1	14.3		P value summary	***		P value summary	ns		P value summary	***		Significantly different (P < 0.05)?	No		Significantly different (P < 0.05)?	No
	Vero	3.9	1.8	2.1	8.1	6.4	3.9		Significantly different (P < 0.05)?	Yes		Significantly different (P < 0.05)?	No		Significantly different (P < 0.05)?	Yes		One- or two-tailed P value?	Two-tailed		One- or two-tailed P value?	Two-tailed
	HT29	2.5	1.3	1	2.6	4.8	3		One- or two-tailed P value?	Two-tailed		One- or two-tailed P value?	Two-tailed		One- or two-tailed P value?	Two-tailed		t, df	t=2.551, df=4		t, df	t=2.284, df=4
									t, df	t=11.11, df=4		t, df	t=2.462, df=4		t, df	t=14.40, df=4
																		How big is the difference?			How big is the difference?
									How big is the difference?			How big is the difference?			How big is the difference?			Mean of column A	2.6		Mean of column A	1.6
									Mean of column A	0.3		Mean of column A	3.233		Mean of column A	0.9		Mean of column B	6.133		Mean of column B	3.467
									Mean of column B	5.1		Mean of column B	5.267		Mean of column B	15.17		Difference between means (B - A) ± SEM	3.533 ± 1.385		Difference between means (B - A) ± SEM	1.867 ± 0.8172
									Difference between means (B - A) ± SEM	4.800 ± 0.4320		Difference between means (B - A) ± SEM	2.033 ± 0.8260		Difference between means (B - A) ± SEM	14.27 ± 0.9905		95% confidence interval	-0.3116 to 7.378		95% confidence interval	-0.4022 to 4.136
									95% confidence interval	3.600 to 6.000		95% confidence interval	-0.2599 to 4.327		95% confidence interval	11.52 to 17.02		R squared (eta squared)	0.6194		R squared (eta squared)	0.5661
									R squared (eta squared)	0.9686		R squared (eta squared)	0.6024		R squared (eta squared)	0.9811
																		F test to compare variances			F test to compare variances
									F test to compare variances			F test to compare variances			F test to compare variances			F, DFn, Dfd	3.460, 2, 2		F, DFn, Dfd	2.180, 2, 2
									F, DFn, Dfd	3.308, 2, 2		F, DFn, Dfd	3.066, 2, 2		F, DFn, Dfd	21.64, 2, 2		P value	0.4484		P value	0.629
									P value	0.4643		P value	0.4919		P value	0.0883		P value summary	ns		P value summary	ns
									P value summary	ns		P value summary	ns		P value summary	ns		Significantly different (P < 0.05)?	No		Significantly different (P < 0.05)?	No
									Significantly different (P < 0.05)?	No		Significantly different (P < 0.05)?	No		Significantly different (P < 0.05)?	No
																		Data analyzed			Data analyzed
									Data analyzed			Data analyzed			Data analyzed			Sample size, column A	3		Sample size, column A	3
									Sample size, column A	3		Sample size, column A	3		Sample size, column A	3		Sample size, column B	3		Sample size, column B	3
									Sample size, column B	3		Sample size, column B	3		Sample size, column B	3

## Sheet: 2k
Figure 2k
	DMEM	Fetal bovine serum	Human serum	Mouse serum	Rabbit serum	Rat serum
	0	6.3	2.9	2.3	1.5	2.9
	0.7	5.4	3	2.2	4.2	0.3
	0.2	5.5	3

## Sheet: S7b
Extended data Figure 7b
time (h)	630			R20291
0	0	0	0	0	0	0
0.5	0.7	1	1.5	0.6	0.3	0.5
1	3.6	3.1	3	3.8	3.7	3.5
3	3.1	4.9	7.7	4	3.9	4
5	8.2	3	12	5	5.4	5
8	7.6	7.4	9	5	5.6	5.6

## Sheet: S7c
Extended data Figure 7c
time (h)	630			R20291
0	0	0	0	0	0	0
0.5	2.9	2.7	2.4	2.6	1.5	0
1	7.8	4.5	5.7	6.6	11.4	5.7
3	10.6	13.4	11	17.1	14.1	14.3
5	37.4	34.7	23.4	15.5	16.5	16
8	33.2	23.5	42.7	20.2	13.2	15

## Sheet: S7d
Extended data Figure 7d
	FBS (+)
R20291	5.8	3.1	4.7
PUC52	6	8.66	5.7
PUC30	2.8	3.8	2.9
PUC25	8.7	3.3	2
PUC31	14	12.3	11
M120	27.8	14	21.7
PUC98	3.8	1.4	3.6
PUC131	2.3	1.7	5.6

[truncated: 101 more sheets: 3a, 3b, 3c, 3d, S8a, S8b, S8c, S8d, S8e, S8f, S9a, S9b, S9c, S9d, S9e, S9f, 3h, 3i, 3j, 3k …]
